# Supplementary material for: Transcriptome and Gene Editing Analyses Reveal MOF1a Defect Alters the Expression of Genes Associated with Tapetum Development and Chromosome Behavior at Meiosis Stage Resulting in Low Pollen Fertility of Tetraploid Rice
Source: Int J Mol Sci. 2020 Oct 11;21(20):7489. doi: 10.3390/ijms21207489 (PMC7589589; doi:10.3390/ijms21207489)
Supplement: Supplementary file 1 [file ijms-21-07489-s001.zip]

Archive with 2 entries (2 files):
- Lu-P1-Supplementary+file+1+2020-08-14(1).pdf
- Lu-P1-Supplementary+file+2+2020-08-14(1).xlsx
